# Supplementary material for: Multi-omics analysis reveals the effects of prenatal nutrition on carcass-related tissues in beef cattle
Source: Sci Rep. 2025 Dec 13;16:2117. doi: 10.1038/s41598-025-31856-8 (PMC12808689; doi:10.1038/s41598-025-31856-8)
Supplement: Supplementary file 1 — Supplementary Material 1 [file 41598_2025_31856_MOESM1_ESM.xlsx]

## Sheet: meat_metabolomics
	Additional file 1. Raw metabolomic data for meat samples (n=5 per group) obtained from animals exposed to different prenatal nutrition approaches (NP, PP, FP).
	ID	Ala	Arg	Asn	Asp	Cit	Gln	Glu	Gly	His	Ile	Leu	Lys	Met	Orn	Phe	Pro	Ser	Thr	Trp	Tyr	Val	Ac-Orn	Alpha-aaa	ADMA	SDMA	Carnosine	Creatinine	DOPA	Dopamine	Histamine	Kynurenine	Met-SO	Nitro-Tyr	c4-OH-Pro	t4-OH-Pro	PEA	Putrescine	Sarcosine	Serotonin	Spermidine	Spermine	Taurine	C0	C2	C3	C3-DC (C4-OH)	C3-OH	C3:1
	6781	935.51	36.46	26.41	ND	1.55	1195.85	24.84	195.59	19.58	42.21	66.05	22.97	9.42	10.73	20.54	79.16	55.85	65.72	5.98	34.60	71.99	1.87	ND	0.19	0.43	751.93	108.55	ND	0.08	3.91	< LQ	0.14	ND	ND	23.93	< LQ	1.97	3.02	0.04	0.43	1.33	219.73	5.58	1.52	0.130	0.042	0.000	0.000
	6796	1013.90	50.40	37.40	22.94	7.52	1297.70	41.07	243.28	29.23	70.78	77.14	34.05	17.70	16.58	32.77	100.90	95.18	65.86	8.51	41.53	105.35	1.62	ND	0.14	0.25	821.87	107.62	ND	0.06	4.18	< LQ	0.15	ND	ND	22.78	< LQ	1.31	2.06	0.02	0.57	2.04	221.25	5.24	4.44	0.362	0.000	0.000	0.000
	6797	884.22	74.77	50.42	15.01	9.24	987.19	17.24	204.73	52.65	62.37	69.45	33.97	15.73	14.59	35.82	118.07	85.24	72.23	11.28	42.86	113.55	1.54	1.48	0.16	0.22	845.28	134.58	ND	0.09	5.83	< LQ	0.14	ND	ND	18.20	ND	1.05	0.79	0.02	0.60	2.54	309.58	0.043	0.050	0.000	0.011	0.000	0.000
	6808	972.72	57.93	29.50	12.41	11.75	1251.73	41.88	212.48	40.65	56.59	71.45	25.19	14.81	9.93	27.86	108.63	61.95	75.44	8.38	34.27	82.29	1.39	< LQ	0.06	0.43	689.00	179.37	ND	0.04	4.19	< LQ	0.14	< LQ	ND	21.54	ND	2.59	4.91	ND	0.31	1.72	244.53	11.7	2.05	1.62	0.093	0.036	0.000
	6816	1015.87	56.34	33.94	9.83	11.53	1613.37	13.52	245.92	41.44	66.24	83.39	37.31	15.70	17.31	31.94	154.89	75.52	64.31	10.44	40.34	115.13	3.39	0.29	0.10	0.42	741.28	112.53	ND	0.04	4.26	< LQ	0.14	ND	ND	26.64	ND	2.41	2.52	ND	0.29	2.05	237.90	10.7	2.45	1.76	0.110	0.031	0.005
	6821	1130.40	52.28	32.45	ND	5.40	1350.33	37.51	236.69	38.20	58.52	74.36	31.08	13.84	14.68	27.77	132.69	116.15	85.16	10.45	35.69	90.24	2.33	0.92	0.16	0.39	729.08	132.40	ND	0.06	2.82	< LQ	0.21	ND	ND	24.42	< LQ	2.04	2.70	ND	0.53	2.85	309.51	142	38.8	11.4	0.047	0.074	0.000
	6822	936.16	66.34	56.75	ND	10.62	2180.16	44.44	319.28	56.57	58.08	77.77	37.86	18.29	27.44	35.01	132.65	140.69	90.83	11.89	46.26	107.03	1.56	< LQ	0.12	0.41	788.92	187.97	0.08	0.12	4.02	< LQ	0.14	ND	ND	22.87	ND	1.87	2.36	ND	0.56	1.84	215.82	1.07	0.462	0.000	0.000	0.000	0.016
	6876	727.12	60.60	33.62	11.69	7.26	1285.16	39.42	232.85	49.58	63.15	82.79	30.29	17.55	10.83	32.51	139.65	96.44	59.71	8.80	31.47	106.31	3.14	ND	0.07	0.35	905.88	118.81	ND	0.00	5.74	< LQ	ND	ND	ND	27.88	ND	1.51	1.68	0.03	0.49	2.44	319.19	4.48	1.87	0.113	0.031	0.003	0.001
	6979	1024.74	59.21	48.00	ND	10.38	843.69	30.72	246.59	41.21	71.54	84.35	31.61	13.40	10.62	35.45	96.87	74.30	89.49	13.61	45.43	106.15	1.56	4.48	0.18	0.34	806.87	139.92	ND	0.17	4.51	< LQ	ND	ND	ND	20.73	< LQ	0.84	3.20	0.02	0.51	2.16	290.41	0.088	0.029	0.000	0.021	0.000	0.000
	7045	1008.75	66.38	24.08	ND	9.17	1692.78	35.84	239.97	37.08	65.00	78.46	38.07	14.47	11.40	33.59	122.50	90.01	75.20	10.06	39.74	90.18	1.63	4.98	0.07	0.26	771.10	184.68	ND	0.02	3.82	< LQ	ND	ND	ND	27.34	< LQ	2.48	2.82	0.02	0.35	1.93	327.51	167	51.4	4.06	0.039	0.069	0.016
	7063	948.47	45.50	29.18	10.35	10.86	980.89	33.82	187.01	33.57	53.65	71.02	36.71	11.46	14.60	23.63	92.04	62.97	77.06	8.35	31.87	93.78	0.67	0.34	0.06	0.13	817.33	119.26	ND	0.49	5.07	< LQ	ND	ND	ND	17.67	< LQ	1.64	3.84	0.03	0.32	1.61	434.33	7.42	0.929	0.302	0.002	0.147	0.067
	7072	744.45	29.99	18.10	ND	6.89	895.48	46.00	171.93	29.54	48.39	57.36	16.83	11.76	5.88	19.15	84.07	59.47	48.69	6.50	30.45	80.23	0.86	ND	0.07	0.17	796.61	137.23	ND	0.00	4.23	< LQ	ND	ND	ND	33.99	ND	0.99	2.61	ND	0.24	0.97	303.57	5.40	1.82	0.183	0.065	0.024	0.000
	7074	1157.44	54.05	44.61	9.61	6.63	897.32	31.57	269.42	36.08	62.23	71.20	35.74	14.27	8.89	31.23	123.74	105.96	97.11	12.46	46.18	97.85	0.91	ND	0.10	0.29	799.62	120.98	ND	0.30	2.66	< LQ	ND	ND	ND	29.38	ND	1.90	3.02	0.04	0.56	2.74	272.43	4.98	1.86	0.194	0.000	0.000	0.000
	7075	783.97	54.54	21.16	ND	2.10	1689.67	22.83	239.84	27.90	47.80	64.94	23.59	14.46	17.83	25.11	122.18	114.66	73.41	7.96	29.80	97.36	0.92	ND	0.05	0.14	881.43	95.65	ND	0.08	6.47	< LQ	0.14	ND	ND	24.43	< LQ	1.25	1.56	0.03	0.54	2.58	340.92	5.29	3.40	0.337	0.023	0.000	0.001
	7085	1054.19	50.43	30.98	ND	6.12	1472.66	27.98	220.35	28.46	50.70	62.31	26.68	13.10	14.83	30.40	107.17	82.85	60.19	8.91	34.54	82.23	2.10	0.56	0.10	0.43	821.57	160.39	0.08	0.20	4.80	< LQ	ND	ND	0.20	32.71	ND	1.07	2.34	0.03	0.45	1.93	334.27	0.063	0.033	0.047	0.000	0.000	0.000
[truncated: 137 more columns]

## Sheet: fat_metabolomics
	Additional file 2. Raw metabolomic data for subcutaneous fat samples (n=5 per group) obtained from animals exposed to different prenatal nutrition approaches (NP, PP, FP).
	ID	Ala	Arg	Asn	Asp	Cit	Gln	Glu	Gly	His	Ile	Leu	Lys	Met	Orn	Phe	Pro	Ser	Thr	Trp	Tyr	Val	Ac-Orn	Alpha-aaa	ADMA	SDMA	Carnosine	Creatinine	DOPA	Dopamine	Histamine	Kynurenine	Met-SO	Nitro-Tyr	c4-OH-Pro	t4-OH-Pro	PEA	Putrescine	Sarcosine	Serotonin	Spermidine	Spermine	Taurine	C0	C2	C3	C3-DC (C4-OH)	C3-OH	C3:1
	6781	104.57	3.36	4.15	9.97	2.46	35.06	81.48	58.24	5.45	6.48	6.74	6.32	3.32	< LQ	4.31	7.44	11.92	9.40	0.34	5.24	8.80	0.19	ND	ND	0.02	10.98	< LQ	ND	< LQ	2.73	< LQ	0.13	ND	ND	2.92	< LQ	0.37	ND	0.04	0.20	ND	55.55	11.4	1.93	0.859	0.024	0.036	0.007
	6796	62.86	1.26	3.32	10.09	1.54	15.72	72.99	28.40	2.70	5.54	7.04	5.22	1.64	< LQ	1.86	2.21	5.95	6.00	< LQ	2.47	4.48	0.05	< LQ	ND	ND	6.14	< LQ	ND	< LQ	0.76	< LQ	0.18	ND	ND	0.11	ND	0.15	ND	ND	0.11	0.21	59.47	185	51.2	7.76	0.042	0.014	0.014
	6797	50.39	2.29	4.06	ND	0.98	25.70	51.43	41.96	3.63	5.20	10.99	5.31	3.20	< LQ	4.09	7.19	6.68	6.97	0.76	3.41	8.50	0.02	ND	ND	ND	9.12	< LQ	ND	< LQ	1.88	< LQ	0.14	ND	ND	0.94	< LQ	0.14	ND	0.03	0.12	0.20	33.77	264	45.9	12.6	0.022	0.028	0.017
	6808	80.71	3.02	6.44	ND	1.55	31.33	81.92	45.76	5.01	6.95	8.40	6.80	2.79	< LQ	3.63	4.51	6.22	11.05	0.04	4.32	9.88	0.09	ND	ND	0.01	7.74	< LQ	ND	0.02	2.10	< LQ	0.16	ND	ND	1.55	< LQ	0.18	ND	0.03	0.17	0.21	58.63	3.46	1.35	0.138	0.055	0.000	0.000
	6816	88.14	2.54	ND	9.15	1.47	23.81	70.10	40.32	4.29	6.95	12.48	5.72	2.64	< LQ	3.01	5.95	7.85	8.95	< LQ	3.57	8.06	0.03	ND	ND	0.02	79.93	< LQ	ND	0.00	1.55	< LQ	ND	ND	0.20	1.24	< LQ	0.19	ND	0.03	0.15	0.28	67.79	7.08	0.988	0.354	0.018	0.001	0.000
	6821	70.83	< LQ	3.83	ND	1.92	7.06	44.26	29.24	4.88	2.72	6.02	3.83	1.64	< LQ	2.66	6.24	ND	6.98	< LQ	2.53	3.65	ND	ND	ND	ND	34.38	< LQ	ND	0.10	2.68	< LQ	ND	ND	ND	ND	ND	0.12	ND	ND	0.09	ND	46.11	7.64	1.43	0.257	0.000	0.000	0.001
	6822	34.23	0.67	4.74	9.25	1.19	20.99	44.17	31.98	2.32	4.02	6.01	2.84	1.89	< LQ	2.29	1.88	4.56	5.75	< LQ	1.95	4.91	0.02	ND	ND	0.01	15.88	< LQ	ND	0.02	1.74	< LQ	ND	ND	0.20	1.12	< LQ	0.03	ND	ND	< LQ	ND	42.34	7.50	4.20	0.346	0.039	0.002	0.000
	6876	54.86	1.49	3.03	9.60	1.06	20.04	50.03	30.25	3.60	4.47	3.66	2.78	2.59	< LQ	3.67	6.51	5.85	6.50	< LQ	3.22	6.23	0.07	ND	ND	0.05	6.45	< LQ	0.08	0.06	3.81	< LQ	ND	ND	0.20	1.56	ND	0.05	ND	ND	0.10	ND	46.33	0.121	0.051	0.030	0.000	0.018	0.000
	6979	59.91	1.98	3.58	9.86	1.16	16.55	56.97	38.17	3.34	4.16	9.79	5.02	2.21	< LQ	3.37	6.21	6.28	7.79	0.26	3.22	7.35	0.07	0.82	0.07	ND	20.03	< LQ	0.08	0.04	1.80	< LQ	ND	ND	ND	2.84	ND	0.15	ND	0.02	0.09	ND	63.96	22.7	4.08	4.11	0.089	0.000	0.000
	7045	72.22	1.34	3.39	ND	1.78	31.14	86.38	41.99	3.71	4.59	13.03	4.60	2.36	0.03	3.68	5.74	6.69	9.88	0.30	4.13	8.24	0.04	< LQ	0.03	0.02	19.61	< LQ	ND	< LQ	1.23	< LQ	ND	ND	ND	1.61	ND	0.18	0.71	0.03	0.11	ND	56.61	261	64.2	9.06	0.058	0.017	0.015
	7063	48.37	1.43	ND	ND	ND	22.24	8.85	ND	2.68	3.56	5.32	4.40	1.26	< LQ	2.06	3.87	ND	5.39	< LQ	1.16	6.47	0.02	ND	ND	ND	10.61	< LQ	ND	< LQ	0.21	< LQ	ND	ND	ND	0.07	ND	0.07	0.70	0.03	ND	0.32	29.16	251	46.0	12.3	0.029	0.129	0.022
	7072	104.53	2.76	5.84	ND	2.94	34.76	68.31	36.51	5.44	4.60	6.74	5.20	2.41	< LQ	3.21	5.99	9.41	8.97	0.38	4.92	8.13	0.06	ND	ND	0.02	5.84	< LQ	0.11	< LQ	1.34	< LQ	ND	ND	ND	3.33	ND	0.10	ND	0.03	0.08	0.23	72.57	3.65	2.11	0.095	0.057	0.000	0.000
	7074	93.87	4.49	6.19	9.07	2.20	53.13	37.15	29.78	4.60	9.27	11.61	4.31	3.50	< LQ	5.68	13.98	10.96	9.34	0.75	6.67	12.09	0.06	ND	ND	0.04	107.89	2.43	0.08	0.06	3.73	< LQ	ND	ND	ND	5.76	ND	0.06	ND	ND	0.15	0.25	50.77	22.2	2.23	10.7	0.038	0.022	0.000
	7075	69.35	1.31	3.45	14.22	2.34	21.08	66.52	31.00	2.81	3.27	4.65	3.97	1.65	< LQ	2.68	4.94	5.62	7.04	0.07	2.85	5.38	ND	ND	ND	ND	4.31	< LQ	ND	0.07	2.39	< LQ	ND	ND	ND	1.29	< LQ	0.04	0.71	0.03	0.12	0.22	57.90	6.81	1.96	0.327	0.036	0.000	0.000
	7085	71.83	2.51	4.34	14.22	2.93	28.14	74.90	49.36	4.73	5.09	7.85	5.09	2.78	< LQ	4.01	9.41	4.53	6.67	0.49	4.08	5.85	0.11	ND	ND	0.03	6.66	< LQ	ND	< LQ	1.60	< LQ	0.14	ND	ND	2.84	ND	0.12	0.70	0.03	0.12	0.25	63.11	6.98	2.06	0.421	0.057	0.000	0.000
[truncated: 137 more columns]

## Sheet: metabolite_annotation
Additional file 3. Annotation of all metabolites analyzed in this study, including full names, abbreviations, and database identifiers where available.
Short Name	Biochemical Name	HMDB	PubChem	ChEBI	KEGG
Ala	Alanine	HMDB0000161	5950	16977	C00041
Arg	Arginine	HMDB0000517	6322	16467	C00062
Asn	Asparagine	HMDB0000168	6267	17196	C00152
Asp	Aspartic acid	HMDB0000191	5960	17053	C00049
Cit	Citrulline	HMDB0000904	9750	16349	C00327
Gln	Glutamine	HMDB0000641	5961	18050	C00064
Glu	Glutamic acid	HMDB0000148	33032	16015	C00025
Gly	Glycine	HMDB0000123	750	15428	C00037
His	Histidine	HMDB0000177	6274	15971	C00135
Ile	Isoleucine	HMDB0000172	6306	17191	C00407
Leu	Leucine	HMDB0000687	6106	15603	C00123
Lys	Lysine	HMDB0000182	5962	18019	C00047
Met	Methionine	HMDB0000696	6137	16643	C00073
Orn	Ornithine	HMDB0000214	6262	15729	C00077
Phe	Phenylalanine	HMDB0000159	6140	17295	C00079
Pro	Proline	HMDB0000162	145742	17203	C00148
Ser	Serine	HMDB0000187	5951	17115	C00065
Thr	Threonine	HMDB0000167	6288	16857	C00188
Trp	Tryptophan	HMDB0000929	6305	16828	C00078
Tyr	Tyrosine	HMDB0000158	6057	17895	C00082
Val	Valine	HMDB0000883	6287	16414	C00183
Ac-Orn	Acetylornithine	NA	NA	NA	NA
Alpha-aaa	Alpha-aminoadipic acid	HMDB0000510	92136	37023	C00956
ADMA	Asymmetric dimethylarginine	HMDB0001539	123831	17929	C03626
SDMA	Symmetric dimethylarginine	HMDB0003334	169148	25682	NA
Carnosine	Carnosine	HMDB0000033	439224	15727	C00386
Creatinine	Creatinine	HMDB0000562	588	16737	C00791
DOPA	Dihydroxyphenylalanine	HMDB0000181	6047	15765	C00355
Dopamine	Dopamine	HMDB0000073	681	18243	C03758
Histamine	Histamine	HMDB0000870	774	18295	C00388
Kynurenine	Kynurenine	HMDB0000684	161166	16946	C00328
Met-SO	Methionine sulfoxide	HMDB0002005	158980	17016	C02989
Nitro-Tyr	Nitrotyrosine	HMDB0255667	18944758	NA	NA
C4-OH-Pro	cis -4-Hydroxyproline	HMDB0000725	5810	18095	C01157
T4-OH-Pro	trans -4-Hydroxyproline	HMDB0000725	5810	18095	C01157
PEA	Phenylethanolamine	HMDB0001065	1000	16343	C02735
Putrescine	Putrescine	HMDB0001414	1045	17148	C00134
Sarcosine	N-Methylglycine	HMDB0000271	1088	15611	C00213
Serotonin	Serotonin	HMDB0000259	5202	28790	C00780
Spermidine	Spermidine	HMDB0001257	1102	16610	C00315
Spermine	Spermine	HMDB0001256	1103	15746	C00750
Taurine	Taurine	HMDB0000251	1123	15891	C00245
C0	Carnitine	HMDB0000062	10917	16347	C00487
C2	Acetylcarnitine	HMDB0000201	7045767	57589	C02571
C3	Propionylcarnitine	HMDB0000824	188824	53210	C03017
C3-DC	3-Dehydrocarnitine	HMDB0012154	6991982	57885	C02636
C3-OH	3-Hydroxycarnitine	NA	NA	NA	NA
C3:1	Butyrylcarnitine	HMDB0002013	213144	21949	C02862
C4	Butyryl-CoA	HMDB0001088	265	57371	C00136
C4:1	Butyrylcarnitine	HMDB0000688	6426851	73025	NA
C5	Isovalerylcarnitine	NA	NA	NA	NA
C5-DC	5-Dehydrocarnitine	NA	NA	NA	NA
C5-M-DC	5-Methyl-Dehydrocarnitine	NA	NA	NA	NA
C5-OH	5-Hydroxycarnitine	NA	NA	NA	NA
C5:1	5-Hydroxyisovalerylcarnitine	NA	NA	NA	NA
C5:1-DC	5-Dehydro-5-hydroxyisovalerylcarnitine	NA	NA	NA	NA
C6	Hexanoylcarnitine	HMDB0000756	3246938	84834	NA
C6:1	Hexenoylcarnitine	HMDB0253155	129846791	NA	NA
C7-DC	7-Dehydrocarnitine	NA	NA	NA	NA
C8	Octanoylcarnitine	HMDB0000791	11953814	18102	C02838
C9	Nonanoylcarnitine	HMDB0013288	53481699	70997	NA
C10	Decanoylcarnitine	HMDB0000651	11953821	28717	C03299
C10:1	Decenoylcarnitine	HMDB0250918	129628702	NA	NA
C10:2	Decadienoylcarnitine	NA	NA	NA	NA
C12	Dodecanoylcarnitine	HMDB0002250	168381	77086	NA
C12-DC	12-Dehydrocarnitine	NA	NA	NA	NA
C12:1	Dodecenoic acid	HMDB0032248	125207	38381	NA
C14	Tetradecanoylcarnitine	HMDB0005066	53477791	84634	NA
C14:1	Tetradecenoic acid	HMDB0302697	162384	61366	NA
C14:1-OH	14-Hydroxy-tetradecenoic acid	NA	NA	NA	NA
C14:2	Tetradecadienoic acid	NA	NA	NA	NA
C14:2-OH	14-Hydroxy-tetradecadienoic acid	NA	NA	NA	NA
C16	Hexadecanoylcarnitine	HMDB0000222	11953816	17490	C02990
C16-OH	16-Hydroxyhexadecanoylcarnitine	HMDB0241458	87185405	NA	NA
C16:1	Hexadecenoic acid	HMDB0003229	445638	28716	C08362
C16:1-OH	16-Hydroxyhexadecenoic acid	NA	NA	NA	NA
C16:2	Hexadecadienoic acid	HMDB0302694	185666	NA	NA
C16:2-OH	16-Hydroxy-hexadecadienoic acid	NA	NA	NA	NA
C18	Octadecanoylcarnitine	HMDB0000848	52922056	84644	NA
C18:1	Oleic acid	HMDB0000207	445639	16196	C00712
C18:1-OH	18-Hydroxyoleic acid	HMDB0304033	135626104	78424 79312	C19616
C18:2	Linoleic acid	HMDB0000673	5280450	17351	C01595
lysoPC a C14:0	Lysophosphatidylcholine C14:0	NA	NA	NA	NA
lysoPC a C16:0	Lysophosphatidylcholine C16:0	HMDB0010382	460602	72998	C04230
lysoPC a C16:1	Lysophosphatidylcholine C16:1	NA	NA	NA	NA
lysoPC a C17:0	Lysophosphatidylcholine C17:0	NA	NA	NA	NA
lysoPC a C18:0	Lysophosphatidylcholine C18:0	HMDB0010384	497299	73858	C04230
lysoPC a C18:1	Lysophosphatidylcholine C18:1	HMDB0002815	16081932	28610	C04230
lysoPC a C18:2	Lysophosphatidylcholine C18:2	NA	NA	NA	NA
lysoPC a C20:3	Lysophosphatidylcholine C20:3	NA	NA	NA	NA
lysoPC a C20:4	Lysophosphatidylcholine C20:4	NA	NA	NA	NA
lysoPC a C24:0	Lysophosphatidylcholine C24:0	NA	NA	NA	NA
lysoPC a C26:0	Lysophosphatidylcholine C26:0	NA	NA	NA	NA
lysoPC a C26:1	Lysophosphatidylcholine C26:1	NA	NA	NA	NA
lysoPC a C28:0	Lysophosphatidylcholine C28:0	NA	NA	NA	NA
lysoPC a C28:1	Lysophosphatidylcholine C28:1	NA	NA	NA	NA
PC aa C24:0	Phosphatidylcholine diacyl C24:0	NA	NA	NA	NA
PC aa C26:0	Phosphatidylcholine diacyl C26:0	NA	NA	NA	NA
PC aa C28:1	Phosphatidylcholine diacyl C28:1	NA	NA	NA	NA
PC aa C30:0	Phosphatidylcholine diacyl C30:0	NA	NA	NA	NA
PC aa C32:0	Phosphatidylcholine diacyl C32:0	NA	NA	NA	NA
PC aa C32:1	Phosphatidylcholine diacyl C32:1	NA	NA	NA	NA
PC aa C32:2	Phosphatidylcholine diacyl C32:2	NA	NA	NA	NA
PC aa C32:3	Phosphatidylcholine diacyl C32:3	NA	NA	NA	NA
PC aa C34:1	Phosphatidylcholine diacyl C34:1	NA	NA	NA	NA
PC aa C34:2	Phosphatidylcholine diacyl C34:2	NA	NA	NA	NA
PC aa C34:3	Phosphatidylcholine diacyl C34:3	NA	NA	NA	NA
PC aa C34:4	Phosphatidylcholine diacyl C34:4	NA	NA	NA	NA
PC aa C36:0	Phosphatidylcholine diacyl C36:0	NA	NA	NA	NA
PC aa C36:1	Phosphatidylcholine diacyl C36:1	NA	NA	NA	NA
PC aa C36:2	Phosphatidylcholine diacyl C36:2	NA	NA	NA	NA
PC aa C36:3	Phosphatidylcholine diacyl C36:3	NA	NA	NA	NA
PC aa C36:4	Phosphatidylcholine diacyl C36:4	NA	NA	NA	NA
PC aa C36:5	Phosphatidylcholine diacyl C36:5	NA	NA	NA	NA
PC aa C36:6	Phosphatidylcholine diacyl C36:6	NA	NA	NA	NA
PC aa C38:0	Phosphatidylcholine diacyl C38:0	NA	NA	NA	NA
PC aa C38:3	Phosphatidylcholine diacyl C38:3	NA	NA	NA	NA
PC aa C38:4	Phosphatidylcholine diacyl C38:4	NA	NA	NA	NA
PC aa C38:5	Phosphatidylcholine diacyl C38:5	NA	NA	NA	NA
PC aa C38:6	Phosphatidylcholine diacyl C38:6	NA	NA	NA	NA
PC aa C40:1	Phosphatidylcholine diacyl C40:1	NA	NA	NA	NA
PC aa C40:2	Phosphatidylcholine diacyl C40:2	NA	NA	NA	NA
PC aa C40:3	Phosphatidylcholine diacyl C40:3	NA	NA	NA	NA
PC aa C40:4	Phosphatidylcholine diacyl C40:4	NA	NA	NA	NA
PC aa C40:5	Phosphatidylcholine diacyl C40:5	NA	NA	NA	NA
PC aa C40:6	Phosphatidylcholine diacyl C40:6	NA	NA	NA	NA
PC aa C42:0	Phosphatidylcholine diacyl C42:0	NA	NA	NA	NA
PC aa C42:1	Phosphatidylcholine diacyl C42:1	NA	NA	NA	NA
PC aa C42:2	Phosphatidylcholine diacyl C42:2	NA	NA	NA	NA
PC aa C42:4	Phosphatidylcholine diacyl C42:4	NA	NA	NA	NA
PC aa C42:5	Phosphatidylcholine diacyl C42:5	NA	NA	NA	NA
PC aa C42:6	Phosphatidylcholine diacyl C42:6	NA	NA	NA	NA
PC ae C30:0	Phosphatidylcholine acyl-ether C30:0	NA	NA	NA	NA
PC ae C30:1	Phosphatidylcholine acyl-ether C30:1	NA	NA	NA	NA
PC ae C30:2	Phosphatidylcholine acyl-ether C30:2	NA	NA	NA	NA
PC ae C32:1	Phosphatidylcholine acyl-ether C32:1	NA	NA	NA	NA
PC ae C32:2	Phosphatidylcholine acyl-ether C32:2	NA	NA	NA	NA
PC ae C34:0	Phosphatidylcholine acyl-ether C34:0	NA	NA	NA	NA
PC ae C34:1	Phosphatidylcholine acyl-ether C34:1	NA	NA	NA	NA
PC ae C34:2	Phosphatidylcholine acyl-ether C34:2	NA	NA	NA	NA
PC ae C34:3	Phosphatidylcholine acyl-ether C34:3	NA	NA	NA	NA
PC ae C36:0	Phosphatidylcholine acyl-ether C36:0	NA	NA	NA	NA
PC ae C36:1	Phosphatidylcholine acyl-ether C36:1	NA	NA	NA	NA
PC ae C36:2	Phosphatidylcholine acyl-ether C36:2	NA	NA	NA	NA
PC ae C36:3	Phosphatidylcholine acyl-ether C36:3	NA	NA	NA	NA
PC ae C36:4	Phosphatidylcholine acyl-ether C36:4	NA	NA	NA	NA
PC ae C36:5	Phosphatidylcholine acyl-ether C36:5	NA	NA	NA	NA
PC ae C38:0	Phosphatidylcholine acyl-ether C38:0	NA	NA	NA	NA
PC ae C38:1	Phosphatidylcholine acyl-ether C38:1	NA	NA	NA	NA
PC ae C38:2	Phosphatidylcholine acyl-ether C38:2	NA	NA	NA	NA
PC ae C38:3	Phosphatidylcholine acyl-ether C38:3	NA	NA	NA	NA
PC ae C38:4	Phosphatidylcholine acyl-ether C38:4	NA	NA	NA	NA
PC ae C38:5	Phosphatidylcholine acyl-ether C38:5	NA	NA	NA	NA
PC ae C38:6	Phosphatidylcholine acyl-ether C38:6	NA	NA	NA	NA
PC ae C40:1	Phosphatidylcholine acyl-ether C40:1	NA	NA	NA	NA
PC ae C40:2	Phosphatidylcholine acyl-ether C40:2	NA	NA	NA	NA
PC ae C40:3	Phosphatidylcholine acyl-ether C40:3	NA	NA	NA	NA
PC ae C40:4	Phosphatidylcholine acyl-ether C40:4	NA	NA	NA	NA
PC ae C40:5	Phosphatidylcholine acyl-ether C40:5	NA	NA	NA	NA
PC ae C40:6	Phosphatidylcholine acyl-ether C40:6	NA	NA	NA	NA
PC ae C42:0	Phosphatidylcholine acyl-ether C42:0	NA	NA	NA	NA
PC ae C42:1	Phosphatidylcholine acyl-ether C42:1	NA	NA	NA	NA
PC ae C42:2	Phosphatidylcholine acyl-ether C42:2	NA	NA	NA	NA
PC ae C42:3	Phosphatidylcholine acyl-ether C42:3	NA	NA	NA	NA
PC ae C42:4	Phosphatidylcholine acyl-ether C42:4	NA	NA	NA	NA
PC ae C42:5	Phosphatidylcholine acyl-ether C42:5	NA	NA	NA	NA
PC ae C44:3	Phosphatidylcholine acyl-ether C44:3	NA	NA	NA	NA
PC ae C44:4	Phosphatidylcholine acyl-ether C44:4	NA	NA	NA	NA
PC ae C44:5	Phosphatidylcholine acyl-ether C44:5	NA	NA	NA	NA
PC ae C44:6	Phosphatidylcholine acyl-ether C44:6	NA	NA	NA	NA
SM (OH) C14:1	Hydroxysphingomyelin C14:1	NA	NA	NA	NA
SM (OH) C16:1	Hydroxysphingomyelin C16:1	NA	NA	NA	NA
SM (OH) C22:1	Hydroxysphingomyelin C22:1	NA	NA	NA	NA
SM (OH) C22:2	Hydroxysphingomyelin C22:2	NA	NA	NA	NA
SM (OH) C24:1	Hydroxysphingomyelin C24:1	NA	NA	NA	NA
SM C16:0	Sphingomyelin C16:0	NA	NA	NA	NA
SM C16:1	Sphingomyelin C16:1	NA	NA	NA	NA
SM C18:0	Sphingomyelin C18:0	NA	NA	NA	NA
SM C18:1	Sphingomyelin C18:1	NA	NA	NA	NA
SM C20:2	Sphingomyelin C20:2	NA	NA	NA	NA
SM C24:0	Sphingomyelin C24:0	HMDB0011697	44260127	83360	NA
SM C24:1	Sphingomyelin C24:1	NA	NA	NA	NA
SM C26:0	Sphingomyelin C26:0	NA	NA	NA	NA
SM C26:1	Sphingomyelin C26:1	NA	NA	NA	NA
H1	Hexose (sum of hexoses, e.g., glucose)	HMDB0000122	5793	15903	C00031

## Sheet: metabolic_pathways
Additional file 4. List of all significant metabolic pathways identified through multi-omics integration across the NP, PP, and FP treatments.
Metabolic pathways	Total	Expected	Hits	Raw.p	FDR	Treatment
Herpes simplex virus 1 infection	407	38.94	89	3.7831e-14	1.2371e-11	NP
mRNA surveillance pathway	95	9.0892	30	1.8939e-09	2.9573e-07	NP
Adrenergic signaling in cardiomyocytes	160	15.308	41	2.7131e-09	2.9573e-07	NP
Spliceosome	133	12.725	36	5.225e-09	4.2715e-07	NP
RNA transport	167	15.978	41	1.0474e-08	6.8498e-07	NP
cGMP-PKG signaling pathway	179	17.126	42	2.86e-08	1.5587e-06	NP
Ribosome biogenesis in eukaryotes	83	7.9411	24	4.942e-07	2.3086e-05	NP
Cellular senescence	171	16.361	38	5.7179e-07	2.3372e-05	NP
Human T-cell leukemia virus 1 infection	239	22.867	47	1.2266e-06	4.4567e-05	NP
Oxytocin signaling pathway	164	15.691	36	1.5354e-06	5.0207e-05	NP
Glucagon signaling pathway	129	12.342	30	3.2653e-06	8.4974e-05	NP
Vascular smooth muscle contraction	149	14.256	33	3.3782e-06	8.4974e-05	NP
Apelin signaling pathway	149	14.256	33	3.3782e-06	8.4974e-05	NP
Pathways in cancer	573	54.822	87	7.7602e-06	0.00018126	NP
Growth hormone synthesis, secretion and action	122	11.672	28	8.9944e-06	0.00018382	NP
HIF-1 signaling pathway	125	11.959	28	1.4627e-05	0.00028135	NP
Neurotrophin signaling pathway	127	12.151	28	1.9997e-05	0.00036329	NP
Notch signaling pathway	53	5.0708	16	2.1659e-05	0.00037276	NP
MAPK signaling pathway	297	28.416	51	2.5116e-05	0.00041064	NP
Oocyte meiosis	123	11.768	27	3.0362e-05	0.00046792	NP
Hepatitis B	172	16.456	34	3.181e-05	0.00046792	NP
Dopaminergic synapse	144	13.777	29	8.3731e-05	0.0010141	NP
AMPK signaling pathway	146	13.969	29	0.00010829	0.0012646	NP
Longevity regulating pathway	98	9.3762	22	0.00011348	0.0012688	NP
Calcium signaling pathway	213	20.379	38	0.0001164	0.0012688	NP
Autophagy - animal	148	14.16	29	0.00013911	0.0014674	NP
FoxO signaling pathway	136	13.012	27	0.00018618	0.0019025	NP
Endocytosis	251	24.015	41	0.00045035	0.0044625	NP
Cell cycle	123	11.768	24	0.0005405	0.0051983	NP
Th17 cell differentiation	117	11.194	23	0.00062704	0.0058584	NP
Insulin secretion	97	9.2806	20	0.0007402	0.0067235	NP
Insulin signaling pathway	141	13.49	26	0.00079703	0.0069883	NP
Peroxisome	84	8.0368	18	0.00083347	0.0069883	NP
EGFR tyrosine kinase inhibitor resistance	84	8.0368	18	0.00083347	0.0069883	NP
Thyroid hormone signaling pathway	129	12.342	24	0.0010949	0.0089504	NP
Focal adhesion	200	19.135	33	0.0013088	0.010031	NP
Human papillomavirus infection	348	33.295	51	0.0013191	0.010031	NP
Tight junction	178	17.03	30	0.0015118	0.011236	NP
PI3K-Akt signaling pathway	377	36.07	54	0.0016349	0.01188	NP
Aldosterone synthesis and secretion	118	11.29	22	0.0016829	0.011963	NP
Long-term potentiation	76	7.2714	16	0.0019295	0.013145	NP
mTOR signaling pathway	158	15.117	27	0.0020695	0.013629	NP
Platelet activation	135	12.916	24	0.0020839	0.013629	NP
Parathyroid hormone synthesis, secretion and action	114	10.907	21	0.0024704	0.015535	NP
Insulin resistance	130	12.438	23	0.0027212	0.016789	NP
PPAR signaling pathway	86	8.2281	17	0.0028787	0.017088	NP
RNA degradation	79	7.5584	16	0.0029263	0.017088	NP
Adipocytokine signaling pathway	79	7.5584	16	0.0029263	0.017088	NP
Wnt signaling pathway	162	15.5	27	0.0029825	0.01711	NP
Kaposi sarcoma-associated herpesvirus infection	211	20.188	33	0.0031961	0.01802	NP
Proteasome	46	4.4011	11	0.0033861	0.018454	NP
Proteoglycans in cancer	212	20.283	33	0.003448	0.018484	NP
Endocrine resistance	104	9.9503	19	0.0042605	0.022471	NP
Lysosome	127	12.151	22	0.0043326	0.022489	NP
Hippo signaling pathway	151	14.447	25	0.0045565	0.023281	NP
GnRH signaling pathway	99	9.4719	18	0.0056003	0.028172	NP
Autophagy - other	36	3.4443	9	0.0056861	0.028172	NP
Adherens junction	70	6.6973	14	0.0058508	0.0283	NP
Estrogen signaling pathway	146	13.969	24	0.0058849	0.0283	NP
Pancreatic cancer	78	7.4627	15	0.0064593	0.030611	NP
Rap1 signaling pathway	221	21.144	33	0.0065772	0.030725	NP
Longevity regulating pathway - multiple species	64	6.1233	13	0.0067882	0.031264	NP
Th1 and Th2 cell differentiation	101	9.6633	18	0.0069291	0.03147	NP
Human immunodeficiency virus 1 infection	239	22.867	35	0.0071129	0.031862	NP
Regulation of actin cytoskeleton	216	20.666	32	0.0082677	0.036534	NP
Human cytomegalovirus infection	251	24.015	36	0.008865	0.038651	NP
Sphingolipid signaling pathway	135	12.916	22	0.0090002	0.038725	NP
Glioma	81	7.7498	15	0.009197	0.039057	NP
Pathways in cancer	573	12.863	39	4.7582e-10	1.5559e-07	PP
Rap1 signaling pathway	221	4.9611	19	5.5866e-07	9.1341e-05	PP
Ras signaling pathway	249	5.5897	19	3.3623e-06	0.00031584	PP
Phospholipase D signaling pathway	163	3.6591	15	3.8634e-06	0.00031584	PP
MAPK signaling pathway	297	6.6672	20	1.2176e-05	0.00078382	PP
Endocytosis	251	5.6346	18	1.4382e-05	0.00078382	PP
Vascular smooth muscle contraction	149	3.3448	13	3.0376e-05	0.001419	PP
Parathyroid hormone synthesis, secretion and action	114	2.5591	11	4.9565e-05	0.0015315	PP
cGMP-PKG signaling pathway	179	4.0183	14	5.105e-05	0.0015315	PP
Yersinia infection	135	3.0306	12	5.113e-05	0.0015315	PP
Human cytomegalovirus infection	251	5.6346	17	5.1519e-05	0.0015315	PP
PI3K-Akt signaling pathway	377	8.4631	21	0.00011991	0.0032676	PP
NF-kappa B signaling pathway	108	2.4245	10	0.00015399	0.0036946	PP
Adherens junction	70	1.5714	8	0.0001646	0.0036946	PP
Notch signaling pathway	53	1.1898	7	0.00016948	0.0036946	PP
Axon guidance	180	4.0408	13	0.00021032	0.0042985	PP
Aldosterone synthesis and secretion	118	2.6489	10	0.00031852	0.0054547	PP
Cortisol synthesis and secretion	77	1.7285	8	0.0003205	0.0054547	PP
Human T-cell leukemia virus 1 infection	239	5.3652	15	0.00032593	0.0054547	PP
Longevity regulating pathway	98	2.2	9	0.0003488	0.0054547	PP
Pancreatic cancer	78	1.751	8	0.0003503	0.0054547	PP
Growth hormone synthesis, secretion and action	122	2.7387	10	0.00041649	0.0061906	PP
Autophagy - animal	148	3.3224	11	0.00050309	0.0070415	PP
Apelin signaling pathway	149	3.3448	11	0.0005326	0.0070415	PP
Cholinergic synapse	126	2.8285	10	0.00053834	0.0070415	PP
Herpes simplex virus 1 infection	407	9.1366	20	0.00086928	0.010933	PP
Leukocyte transendothelial migration	117	2.6265	9	0.0012656	0.015328	PP
TNF signaling pathway	118	2.6489	9	0.0013439	0.015694	PP
Glutamatergic synapse	121	2.7163	9	0.0016021	0.017463	PP
GnRH signaling pathway	99	2.2224	8	0.0017078	0.017688	PP
Hepatitis B	172	3.8612	11	0.0017309	0.017688	PP
Th1 and Th2 cell differentiation	101	2.2673	8	0.0019401	0.018659	PP
Fc gamma R-mediated phagocytosis	101	2.2673	8	0.0019401	0.018659	PP
HIF-1 signaling pathway	125	2.8061	9	0.0020069	0.01875	PP
Phosphatidylinositol signaling system	128	2.8734	9	0.002361	0.020908	PP
EGFR tyrosine kinase inhibitor resistance	84	1.8857	7	0.0027628	0.022988	PP
Kaposi sarcoma-associated herpesvirus infection	211	4.7367	12	0.0029085	0.022988	PP
Cell adhesion molecules (CAMs)	158	3.5469	10	0.0029893	0.022988	PP
mTOR signaling pathway	158	3.5469	10	0.0029893	0.022988	PP
Proteoglycans in cancer	212	4.7591	12	0.0030229	0.022988	PP
Adrenergic signaling in cardiomyocytes	160	3.5918	10	0.0032727	0.023577	PP
Platelet activation	135	3.0306	9	0.0033814	0.023577	PP
Regulation of actin cytoskeleton	216	4.8489	12	0.0035178	0.023577	PP
FoxO signaling pathway	136	3.053	9	0.0035518	0.023577	PP
NOD-like receptor signaling pathway	189	4.2428	11	0.003605	0.023577	PP
Chemokine signaling pathway	193	4.3326	11	0.0042238	0.027082	PP
Dopaminergic synapse	144	3.2326	9	0.0051704	0.032514	PP
Glycosaminoglycan biosynthesis - chondroitin sulfate / dermatan sulfate	32	0.71836	4	0.005446	0.033354	PP
Focal adhesion	200	4.4897	11	0.0055081	0.033354	PP
Insulin secretion	97	2.1775	7	0.0061317	0.035805	PP
GnRH secretion	74	1.6612	6	0.0062647	0.03594	PP
Long-term potentiation	76	1.7061	6	0.0071246	0.040168	PP
Human immunodeficiency virus 1 infection	239	5.3652	12	0.0077758	0.043096	PP
Autophagy - other	36	0.80815	4	0.0083188	0.045337	PP
Glucagon signaling pathway	129	2.8959	8	0.0085729	0.045861	PP
Calcium signaling pathway	213	4.7816	11	0.0086954	0.045861	PP
Endocrine resistance	104	2.3347	7	0.0088898	0.046142	PP
Glioma	81	1.8183	6	0.0096436	0.048515	PP
MAPK signaling pathway	297	5.3879	20	4.5696e-07	0.00014943	FP
Rap1 signaling pathway	221	4.0092	16	2.6483e-06	0.00034713	FP
Endocytosis	251	4.5534	17	3.1846e-06	0.00034713	FP
Regulation of actin cytoskeleton	216	3.9185	15	9.0896e-06	0.00074308	FP
Gap junction	101	1.8323	9	8.8851e-05	0.0048424	FP
VEGF signaling pathway	64	1.161	7	0.00015173	0.0070879	FP
Focal adhesion	200	3.6282	12	0.00028792	0.010598	FP
C-type lectin receptor signaling pathway	118	2.1407	9	0.0002917	0.010598	FP
Tight junction	178	3.2291	11	0.0004003	0.0119	FP
Axon guidance	180	3.2654	11	0.00044017	0.011995	FP
Proteoglycans in cancer	212	3.8459	12	0.00048849	0.012287	FP
Ras signaling pathway	249	4.5171	13	0.00061813	0.013965	FP
Pathways in cancer	573	10.395	22	0.00073072	0.013965	FP
Natural killer cell mediated cytotoxicity	135	2.4491	9	0.00078245	0.013965	FP
Platelet activation	135	2.4491	9	0.00078245	0.013965	FP
Yersinia infection	135	2.4491	9	0.00078245	0.013965	FP
Oxytocin signaling pathway	164	2.9751	10	0.00081142	0.013965	FP
T cell receptor signaling pathway	111	2.0137	8	0.00091914	0.015028	FP
Th17 cell differentiation	117	2.1225	8	0.0012942	0.020153	FP
Human T-cell leukemia virus 1 infection	239	4.3357	12	0.0013933	0.020191	FP
PI3K-Akt signaling pathway	377	6.8392	16	0.0014201	0.020191	FP
Hippo signaling pathway	151	2.7393	9	0.0017221	0.023463	FP
Steroid biosynthesis	77	1.3969	6	0.0027029	0.033995	FP
Osteoclast differentiation	136	2.4672	8	0.0033353	0.038951	FP
FoxO signaling pathway	136	2.4672	8	0.0033353	0.038951	FP
Signaling pathways regulating pluripotency of stem cells	139	2.5216	8	0.0038103	0.042965	FP
Human papillomavirus infection	348	6.3131	14	0.0044942	0.047406	FP
